# Supplementary material for: Alterations in Glomerular Filtration Rates Using Different Algorithms in the Korean Population Visiting Local Clinics and Hospitals
Source: J Clin Med. 2022 Sep 11;11(18):5339. doi: 10.3390/jcm11185339 (PMC9501202; doi:10.3390/jcm11185339)
Supplement: Supplementary file 1 [file jcm-11-05339-s001.zip]

Archive with 1 entries (1 files):
- jcm-1829607-supplementary.pdf
